# Supplementary material for: Understanding Carrier Performance in Low-Dose Dry Powder Inhalation: An In Vitro–In Silico Approach
Source: Pharmaceutics. 2021 Feb 24;13(3):297. doi: 10.3390/pharmaceutics13030297 (PMC8025906; doi:10.3390/pharmaceutics13030297)
Supplement: Supplementary file 1 [file pharmaceutics-13-00297-s001.zip]

Archive with 1 entries (1 files):
- pharmaceutics-1113715-supplementary.pdf
